# Supplementary material for: Cocoa, livelihoods, and deforestation within the Tridom landscape in the Congo Basin: A spatial analysis
Source: PLoS One. 2024 Jun 13;19(6):e0302598. doi: 10.1371/journal.pone.0302598 (PMC11175426; doi:10.1371/journal.pone.0302598)
Supplement: S1 Table — Full Spatial Autoregressive Model with all the explanatory variables. (ZIP) [file pone.0302598.s004.zip › S1_Table.tex]

\documentclass[10pt,letterpaper]{article}
\usepackage[top=0.85in,left=2.75in,footskip=0.75in]{geometry}

% amsmath and amssymb packages, useful for mathematical formulas and symbols
\usepackage{amsmath,amssymb}

% Use adjustwidth environment to exceed column width (see example table in text)
\usepackage{changepage}

% textcomp package and marvosym package for additional characters
\usepackage{textcomp,marvosym}

% cite package, to clean up citations in the main text. Do not remove.
\usepackage{cite}

\usepackage{adjustbox}

% Use nameref to cite supporting information files (see Supporting Information section for more info)
\usepackage{nameref,hyperref}

 % line numbers
\usepackage[right]{lineno}

% ligatures disabled
\usepackage[nopatch=eqnum]{microtype}
\DisableLigatures[f]{encoding = *, family = * }

% color can be used to apply background shading to table cells only
\usepackage[table]{xcolor}
\usepackage{setspace}

% array package and thick rules for tables
\usepackage{array}

% create "+" rule type for thick vertical lines
\newcolumntype{+}{!{\vrule width 2pt}}

% create \thickcline for thick horizontal lines of variable length
\newlength\savedwidth
\newcommand\thickcline[1]{%
  \noalign{\global\savedwidth\arrayrulewidth\global\arrayrulewidth 2pt}%
  \cline{#1}%
  \noalign{\vskip\arrayrulewidth}%
  \noalign{\global\arrayrulewidth\savedwidth}%
}

% \thickhline command for thick horizontal lines that span the table
\newcommand\thickhline{\noalign{\global\savedwidth\arrayrulewidth\global\arrayrulewidth 2pt}%
\hline
\noalign{\global\arrayrulewidth\savedwidth}}


% Remove comment for double spacing
%\usepackage{setspace} 
%\doublespacing

% Text layout
\raggedright
\setlength{\parindent}{0.5cm}
\textwidth 5.25in 
\textheight 8.75in

% Bold the 'Figure #' in the caption and separate it from the title/caption with a period
% Captions will be left justified
\usepackage[aboveskip=1pt,labelfont=bf,labelsep=period,justification=raggedright,singlelinecheck=off]{caption}
\renewcommand{\figurename}{Fig}

% Use the PLoS provided BiBTeX style
\bibliographystyle{plos2015}

% Remove brackets from numbering in List of References
\makeatletter
\renewcommand{\@biblabel}[1]{\quad#1.}
\makeatother


% Header and Footer with logo
\usepackage{lastpage,fancyhdr,graphicx}
\usepackage{epstopdf}
%\pagestyle{myheadings}
\pagestyle{fancy}
\fancyhf{}
%\setlength{\headheight}{27.023pt}
%\lhead{\includegraphics[width=2.0in]{PLOS-submission.eps}}
\rfoot{\thepage/\pageref{LastPage}}
\renewcommand{\headrulewidth}{0pt}
\renewcommand{\footrule}{\hrule height 2pt \vspace{2mm}}
\fancyheadoffset[L]{2.25in}
\fancyfootoffset[L]{2.25in}
\lfoot{\today}

%% Include all macros below

\newcommand{\lorem}{{\bf LOREM}}
\newcommand{\ipsum}{{\bf IPSUM}}

 

\begin{document}
%\vspace*{0.2in}

 %\begin{flushleft}
%{\Large
%\textbf\newline{Supporting information}}
%\newline
 
%\end{flushleft}

\paragraph*{S1 table.}
\label{chap2taba1}
{\bf Full Model.}  Full Spatial Autoregressive Model with all the explanatory variables.

\singlespacing
 
\centering
\resizebox{\textwidth}{!}{%
\begin{tabular}{|l|r|r|r|r|l|}
\hline
 & \multicolumn{5}{|c|}{SPATIAL AUTOREGRESSIVE FULL MODEL} \\\hline
 & \multicolumn{1}{|c|}{Coef.} & \multicolumn{1}{|c|}{SD} & \multicolumn{1}{|c|}{z value} & \multicolumn{2}{|c|}{Pr(\textgreater|z|)} \\ \hline
(Intercept) & -4,1857 & 2,2804 & -1,8355 & 0,0664 & * \\\hline
\multicolumn{6}{|l|}{{\color[HTML]{000000} \textbf{AGENT'S DECISION PARAMETERS}}} \\\hline
\multicolumn{6}{|l|}{\textbf{Income from diversification strategies (FCFA$10^{3}$)}} \\\hline
\(ACF\_households\) & 0,0101 & 0,0013 & 7,905 & 0 & *** \\\hline
\(AF\_households\) & 0,0024 & 0,0012 & 2,0399 & 0,0414 & ** \\\hline
\(CF\_CocoaForest\) & 0,0109 & 0,0021 & 5,326 & 0 & *** \\\hline
\multicolumn{6}{|l|}{\textbf{Income from specialization strategies (FCFA$10^{3}$)}} \\\hline
\(F\_Forestbased\) & -0,0002 & 0,0004 & -0,4287 & 0,6682 &  \\\hline
\(A\_Agriculture\) & 0,0026 & 0,0012 & 2,2638 & 0,0236 & ** \\\hline
\(C\_Cocoa\)& 0,0178 & 0,0021 & 8,3798 & 0 & *** \\\hline
\textbf{Other decision variables} &  &  &  &  &  \\\hline
Autocons\_Share (\% of total value) & -2,2003 & 0,7772 & -2,8308 & 0,0046 & *** \\\hline
\textbf{Capital \& factor constraints} &  &  &  &  &  \\\hline
Finance\_asset (FCFA$10^{3}$) & 0,0089 & 0,0043 & 2,0988 & 0,0358 & ** \\\hline
Landconflict Dummy (1=yes) & 0,33 & 0,3763 & 0,8771 & 0,3804 &  \\\hline
Human\_Wildlife  (FCFA$10^{3}$) & -0,2033 & 0,0978 & -2,0785 & 0,0377 & ** \\\hline
\multicolumn{6}{|l|}{\textbf{HOUSEHOLDS CHARACTERISTICS}} \\\hline
Gender (1=Male) & 0,6824 & 0,3508 & 1,9451 & 0,0518 & * \\\hline
Age (continuous. in years) & 0,0208 & 0,0121 & 1,7115 & 0,087 & * \\\hline
Ages\_thr & -0,0014 & 0,0006 & -2,2333 & 0,0255 & ** \\\hline
Marit\_single (1=Maried) & 0,42 & 0,3485 & 1,2051 & 0,2282 &  \\\hline
Hsize (continuous) & 0,1582 & 0,0376 & 4,2037 & 0 & *** \\\hline
Schoolcycl\_2 (1=secondary school) & -0,1703 & 0,314 & -0,5423 & 0,5876 &  \\\hline
Autochbaka (1=Baka. 0=Bantou) & -0,5574 & 0,6761 & -0,8244 & 0,4097 &  \\\hline
Seniority (continuous. in years) & 0,0391 & 0,008 & 4,859 & 0 & *** \\\hline
CommunityGroup Dummy (1=yes) & 0,524 & 0,3235 & 1,62 & 0,1052 &  \\\hline
Baka\_employement (coutinuous) & 0,1518 & 0,0504 & 3,0118 & 0,0026 & *** \\\hline
laborduration & -0,0483 & 0,0319 & -1,5107 & 0,1309 &  \\\hline
\multicolumn{6}{|l|}{\textbf{CONTEXTUAL VARIABLES}} \\\hline
Country (1=Cameroun. 0=Gabon) & 0,8112 & 0,4593 & 1,7661 & 0,0774 & * \\\hline
Distmarket \( Km\) & -0,0037 & 0,0029 & -1,2952 & 0,1952 &  \\\hline
Distance to P. Areas (Km) & 0,0006 & 0,0066 & 0,0903 & 0,928 &  \\\hline
\multicolumn{6}{|l|}{\textbf{Biophysical factor}} \\\hline
Rainfall & 0,0014 & 0,0014 & 0,9974 & 0,3186 &  \\ \hline
 &  &  &  &  &  \\\hline
Rho ($\rho$) & 0.1947 & ** &  &  &  \\ \hline
Log Likelihood & -2849 &  &  &  &  \\\hline
ML residual $\sigma$ & 4.350 &  &  &  &  \\\hline
AIC Criterion & 5754 &  &  &  &  \\\hline
Wald Statistic & 4.8115 & ** &  &  &  \\\hline
Observations & 986 &  &  &  &  \\\hline
residual autocorrelation & 0.0728 &  &  &  &  \\ \hline
\multicolumn{6}{|l|}{*, ** and *** = significance level at 1\% 5\% 10\% respectively} \\ \hline
\end{tabular}}


\end{document}
