# Supplementary material for: Cocoa, livelihoods, and deforestation within the Tridom landscape in the Congo Basin: A spatial analysis
Source: PLoS One. 2024 Jun 13;19(6):e0302598. doi: 10.1371/journal.pone.0302598 (PMC11175426; doi:10.1371/journal.pone.0302598)
Supplement: S2 Table — Estimations with Instrumental variables method to control for endogeneity bias. (ZIP) [file pone.0302598.s005.zip › S2_Table.tex]

\documentclass[10pt,letterpaper]{article}
\usepackage[top=0.85in,left=2.75in,footskip=0.75in]{geometry}

% amsmath and amssymb packages, useful for mathematical formulas and symbols
\usepackage{amsmath,amssymb}

% Use adjustwidth environment to exceed column width (see example table in text)
\usepackage{changepage}

% textcomp package and marvosym package for additional characters
\usepackage{textcomp,marvosym}

% cite package, to clean up citations in the main text. Do not remove.
\usepackage{cite}

\usepackage{adjustbox}

% Use nameref to cite supporting information files (see Supporting Information section for more info)
\usepackage{nameref,hyperref}

 % line numbers
\usepackage[right]{lineno}

% ligatures disabled
\usepackage[nopatch=eqnum]{microtype}
\DisableLigatures[f]{encoding = *, family = * }

% color can be used to apply background shading to table cells only
\usepackage[table]{xcolor}
\usepackage{setspace}

% array package and thick rules for tables
\usepackage{array}

% create "+" rule type for thick vertical lines
\newcolumntype{+}{!{\vrule width 2pt}}

% create \thickcline for thick horizontal lines of variable length
\newlength\savedwidth
\newcommand\thickcline[1]{%
  \noalign{\global\savedwidth\arrayrulewidth\global\arrayrulewidth 2pt}%
  \cline{#1}%
  \noalign{\vskip\arrayrulewidth}%
  \noalign{\global\arrayrulewidth\savedwidth}%
}

% \thickhline command for thick horizontal lines that span the table
\newcommand\thickhline{\noalign{\global\savedwidth\arrayrulewidth\global\arrayrulewidth 2pt}%
\hline
\noalign{\global\arrayrulewidth\savedwidth}}


% Remove comment for double spacing
%\usepackage{setspace} 
%\doublespacing

% Text layout
\raggedright
\setlength{\parindent}{0.5cm}
\textwidth 5.25in 
\textheight 8.75in

% Bold the 'Figure #' in the caption and separate it from the title/caption with a period
% Captions will be left justified
\usepackage[aboveskip=1pt,labelfont=bf,labelsep=period,justification=raggedright,singlelinecheck=off]{caption}
\renewcommand{\figurename}{Fig}

% Use the PLoS provided BiBTeX style
\bibliographystyle{plos2015}

% Remove brackets from numbering in List of References
\makeatletter
\renewcommand{\@biblabel}[1]{\quad#1.}
\makeatother


% Header and Footer with logo
\usepackage{lastpage,fancyhdr,graphicx}
\usepackage{epstopdf}
%\pagestyle{myheadings}
\pagestyle{fancy}
\fancyhf{}
%\setlength{\headheight}{27.023pt}
%\lhead{\includegraphics[width=2.0in]{PLOS-submission.eps}}
\rfoot{\thepage/\pageref{LastPage}}
\renewcommand{\headrulewidth}{0pt}
\renewcommand{\footrule}{\hrule height 2pt \vspace{2mm}}
\fancyheadoffset[L]{2.25in}
\fancyfootoffset[L]{2.25in}
\lfoot{\today}

%% Include all macros below

\newcommand{\lorem}{{\bf LOREM}}
\newcommand{\ipsum}{{\bf IPSUM}}

 

\begin{document}
%\vspace*{0.2in}

 %\begin{flushleft}
%{\Large
%\textbf\newline{Supporting information}}
%\newline
 
%\end{flushleft}
\singlespacing
\paragraph*{S2 table}
\label{2sls_estimations}
{\bf Instrumental variable.}  Estimations with Instrumental variables method to control for endogeneity bias.

\footnotesize 
\resizebox{\textwidth}{!}{%
\begin{tabular}{|l|c|c|c|}
\hline
\cline{2-4}
 & \multicolumn{3}{|c|}{Deforest} \\\hline
Souspicious variables & \begin{tabular}[c]{@{}c@{}}ACF\_households\\  \hline
(StD)\end{tabular} & \begin{tabular}[c]{@{}c@{}}CF\_households\\ \hline (StD)\end{tabular} & \begin{tabular}[c]{@{}c@{}}C\_Cocoa\\ \hline
(StD)\end{tabular} \\ \hline
ACF\_households & 0.0169*** &  &  \\\hline
 & (0.0046) &  &  \\\hline
AF\_households & 0.0020 & -0.0008 & -0.0009 \\\hline
 & (0.0013) & (0.0017) & (0.0019) \\\hline
CF\_households & -0.0110 &  &  \\\hline
 & (0.0186) &  &  \\\hline
A\_Agriculture & 0.0025** & 0.0016 & 0.0015 \\\hline
 & (0.0013) & (0.0014) & (0.0016) \\\hline
C\_Cocoa & -0.0244 &  &  \\\hline
 & (0.0425) &  &  \\\hline
Autocons\_Share & -3.4298*** & -4.3714*** & -4.7979** \\\hline
 & (0.8164) & (1.3105) & (2.0029) \\\hline
Finance\_asset & 0.000001** & 0.000001** & 0.000001** \\\hline
 & (0.000000) & (0.000000) & (0.000000) \\\hline
Human\_Wildlife & -0.2215** & -0.2607** & -0.2633** \\\hline
 & (0.1051) & (0.1095) & (0.1206) \\\hline
Gender & 0.8354** & 1.2092*** & 1.2315** \\\hline
 & (0.3718) & (0.4565) & (0.5130) \\\hline
Age & 0.0373*** & 0.0305** & 0.0373** \\\hline
 & (0.0124) & (0.0127) & (0.0185) \\\hline
Ages\_thr & -0.0015** & -0.0017** & -0.0018** \\\hline
 & (0.0007) & (0.0007) & (0.0008) \\\hline
Hsize & 0.1852*** & 0.2498*** & 0.2646*** \\\hline
 & (0.0426) & (0.0466) & (0.0658) \\\hline
Seniority & 0.0429*** & 0.0500*** & 0.0470*** \\\hline
 & (0.0085) & (0.0105) & (0.0097) \\\hline
CommunityGroup & 0.4854 & 0.5559 & 0.3518 \\\hline
 & (0.3488) & (0.3705) & (0.4789) \\\hline
Pygmy\_employmt & 0.1959*** & 0.2039*** & 0.2280** \\\hline
 & (0.0541) & (0.0629) & (0.0944) \\\hline
Country & 1.1241*** & 1.9181*** & 1.5841*** \\\hline
 & (0.4150) & (0.4579) & (0.5401) \\\hline
Constant & -1.1159 & -0.9463 & -0.9219 \\\hline
 & (0.7707) & (0.7961) & (0.8745) \\ \hline
Observations & 986 & 986 & 986 \\ \hline
Diagnostic tests: &  &  &  \\\hline
Weak instruments & 17.525*** & 19.069*** & 4.283** \\\hline
Wu-Hausman & 2.700 & 1.464 & 1.095 \\\hline
Sargan & 4.717 & 2.491 & 2.029 \\ \hline
Note: & *p\textless{}0.1; & **p\textless{}0.05; & ***p\textless{}0.01
\end{tabular}} \\\hline


\end{document}
