# Supplementary material for: Cocoa, livelihoods, and deforestation within the Tridom landscape in the Congo Basin: A spatial analysis
Source: PLoS One. 2024 Jun 13;19(6):e0302598. doi: 10.1371/journal.pone.0302598 (PMC11175426; doi:10.1371/journal.pone.0302598)
Supplement: S3 Table — Akaike’s information criterion (AIC) and Bayes’ information criterion (BIC): Comparison tests for models. (ZIP) [file pone.0302598.s006.zip]

Archive with 2 entries (2 files):
- S3_Table.tex
- S3_Table.pdf
