# Supplementary material for: Cocoa, livelihoods, and deforestation within the Tridom landscape in the Congo Basin: A spatial analysis
Source: PLoS One. 2024 Jun 13;19(6):e0302598. doi: 10.1371/journal.pone.0302598 (PMC11175426; doi:10.1371/journal.pone.0302598)
Supplement: S3 Table — Akaike’s information criterion (AIC) and Bayes’ information criterion (BIC): Comparison tests for models. (ZIP) [file pone.0302598.s006.zip › S3_Table.tex]

\documentclass[10pt,letterpaper]{article}
\usepackage[top=0.85in,left=2.75in,footskip=0.75in]{geometry}

% amsmath and amssymb packages, useful for mathematical formulas and symbols
\usepackage{amsmath,amssymb}

% Use adjustwidth environment to exceed column width (see example table in text)
\usepackage{changepage}

% textcomp package and marvosym package for additional characters
\usepackage{textcomp,marvosym}

% cite package, to clean up citations in the main text. Do not remove.
\usepackage{cite}

\usepackage{adjustbox}

% Use nameref to cite supporting information files (see Supporting Information section for more info)
\usepackage{nameref,hyperref}

 % line numbers
\usepackage[right]{lineno}

% ligatures disabled
\usepackage[nopatch=eqnum]{microtype}
\DisableLigatures[f]{encoding = *, family = * }

% color can be used to apply background shading to table cells only
\usepackage[table]{xcolor}
\usepackage{setspace}

% array package and thick rules for tables
\usepackage{array}

% create "+" rule type for thick vertical lines
\newcolumntype{+}{!{\vrule width 2pt}}

% create \thickcline for thick horizontal lines of variable length
\newlength\savedwidth
\newcommand\thickcline[1]{%
  \noalign{\global\savedwidth\arrayrulewidth\global\arrayrulewidth 2pt}%
  \cline{#1}%
  \noalign{\vskip\arrayrulewidth}%
  \noalign{\global\arrayrulewidth\savedwidth}%
}

% \thickhline command for thick horizontal lines that span the table
\newcommand\thickhline{\noalign{\global\savedwidth\arrayrulewidth\global\arrayrulewidth 2pt}%
\hline
\noalign{\global\arrayrulewidth\savedwidth}}


% Remove comment for double spacing
%\usepackage{setspace} 
%\doublespacing

% Text layout
\raggedright
\setlength{\parindent}{0.5cm}
\textwidth 5.25in 
\textheight 8.75in

% Bold the 'Figure #' in the caption and separate it from the title/caption with a period
% Captions will be left justified
\usepackage[aboveskip=1pt,labelfont=bf,labelsep=period,justification=raggedright,singlelinecheck=off]{caption}
\renewcommand{\figurename}{Fig}

% Use the PLoS provided BiBTeX style
\bibliographystyle{plos2015}

% Remove brackets from numbering in List of References
\makeatletter
\renewcommand{\@biblabel}[1]{\quad#1.}
\makeatother


% Header and Footer with logo
\usepackage{lastpage,fancyhdr,graphicx}
\usepackage{epstopdf}
%\pagestyle{myheadings}
\pagestyle{fancy}
\fancyhf{}
%\setlength{\headheight}{27.023pt}
%\lhead{\includegraphics[width=2.0in]{PLOS-submission.eps}}
\rfoot{\thepage/\pageref{LastPage}}
\renewcommand{\headrulewidth}{0pt}
\renewcommand{\footrule}{\hrule height 2pt \vspace{2mm}}
\fancyheadoffset[L]{2.25in}
\fancyfootoffset[L]{2.25in}
\lfoot{\today}

%% Include all macros below

\newcommand{\lorem}{{\bf LOREM}}
\newcommand{\ipsum}{{\bf IPSUM}}

 

\begin{document}
%\vspace*{0.2in}

 %\begin{flushleft}
%{\Large
%\textbf\newline{Supporting information}}
%\newline
 
%\end{flushleft}
\paragraph*{S3 table}
\label{Akaike}
{\bf Robustness check.}  Akaike’s information criterion (AIC) and Bayes’ information criterion (BIC): Comparison tests for models.

\begin{table}[!htbp] \centering 
	\small
	%\caption{AIC / BIC tests} 
	\label{} 
	\begin{tabular}{@{\extracolsep{5pt}} |c|c|c|c|c|c|c|} 
	%	\\[-1.8ex]
		\hline \\[-1.8ex] 
		 Weight\_matrice & Model & nobs & logLik & deviance & AIC & BIC \\ 
		\hline \\[-1.8ex] 
		 GabGraph & SAR & $986$ & $$-$2,856.8090$ & $18,962.6500$ & $5,751.6180$ & $5,844.5980$ \\ \hline
		 GabGraph & SEM & $986$ & $$-$2,856.9640$ & $18,970.3600$ & $5,751.9280$ & $5,844.9080$ \\ \hline
		 GabGraph & SDM & $986$ & $$-$2,838.8900$ & $18,287.6900$ & $5,747.7800$ & $5,919.0580$ \\ 
   \hline
		 5 NN & SAR & $986$ & $$-$2,855.0530$ & $18,877.8500$ & $5,748.1060$ & $5,841.0860$ \\ \hline
		 5 NN & SEM & $986$ & $$-$2,855.7030$ & $18,904.1300$ & $5,749.4070$ & $5,842.3860$ \\ \hline
		 5 NN & SDM & $986$ & $$-$2,843.0860$ & $18,443.1600$ & $5,756.1720$ & $5,927.4500$ \\ 
   \hline
		 10 NN & SAR & $986$ & $$-$2,852.0740$ & $18,733.0700$ & $5,742.1480$ & $5,835.1270$ \\ \hline
		 10 NN & SEM & $986$ & $$-$2,853.9110$ & $18,805.7000$ & $5,745.8230$ & $5,838.8020$ \\ \hline
		 10 NN & SDM & $986$ & $$-$2,840.0390$ & $18,328.1600$ & $5,750.0780$ & $5,921.3560$ \\ 
   \hline
		 distance based & SAR & $986$ & $$-$2,830.2090$ & $17,893.9500$ & $5,730.4190$ & $5,901.6970$ \\\hline 
		 distance based & SEM & $986$ & $$-$2,854.5520$ & $18,839.3100$ & $5,747.1040$ & $5,840.0830$ \\ \hline
		 distance based & SDM & $986$ & $$-$2,830.2090$ & $17,893.9500$ & $5,730.4190$ & $5,901.6970$ \\ \hline
		 %\\[-1.8ex] 
	\end{tabular} 
\end{table}


\end{document}
